# Supplementary material for: Monitoring of circulating tumour DNA in advanced pancreatic ductal adenocarcinoma predicts clinical outcome and reveals disease progression earlier than radiological imaging
Source: Mol Oncol. 2023 Jun 28;17(9):1857–70. doi: 10.1002/1878-0261.13472 (PMC10483602; doi:10.1002/1878-0261.13472)
Supplement: Supplementary file 6 — Table S1. Joint modelling of longitudinal CA19‐9 and time to first progression. [file MOL2-17-1857-s002.odt]

Supplemental Table S1: Joint modeling of longitudinal CA19-9 and time to first progression 

Survival submodel
HR (95% CI)
P value
Study site (SUH vs HUH)
1.49 (0.61-3.82)
0.40
Sex (male vs female)
1.52 (0.92-2.61)
0.11
Age (per year)
0.96 (0.94-0.99)
0.009
ECOG performance status


 0
Reference

 1
0.61 (0.32-1.21)
0.15
 2
2.83 (1.22-7.02)
0.017
Treatment


 FOLFIRINOX
Reference

 Nab-paclitaxel/gemcitabine
2.03 (1.03-4.26)
0.044
 Gemcitabine
4.62 (1.57-12.9)
0.009
Metastasis location


 None
Reference

 Other organs than liver
1.72 (0.77-4.01)
0.20
 Liver
2.69 (1.34-5.75)
0.003
CA19-9 level (per unit)
1.02 (0.95-1.10)
0.61
Longitudinal submodel
β (95% CI)
P value
 Spline 1
-3.56 (-6.18, -0.76)
<0.001
 Spline 2
-1.66 (-4.94, 1.28)
0.29
 Spline 3
3.14 (-2.70, 8.13)
0.29
CA19-9 levels were log2 transformed. Based on 77 patients with a total of 291 observations of CA19-9. Statistically significant P-values are in bold
